# Supplementary material for: Genomic and Genetic Insights Into a Cosmopolitan Fungus, Paecilomyces variotii (Eurotiales)
Source: Front Microbiol. 2018 Dec 13;9:3058. doi: 10.3389/fmicb.2018.03058 (PMC6300479; doi:10.3389/fmicb.2018.03058)
Supplement: Supplementary file 1 [file Table_1.XLSX]

## Sheet: Description
Dataset S1 | Comparative analysis of CAZy annotation related to plant biomass degradation in Paecilomyces variotii and other selected species
Not for all families subfamilies per activity has already been established, so for some polysaccharides, the numbers do not fully reflect the true number of genes related to this substrate (indicated by multiple enzyme codes).

## Sheet: A full overview
Dataset S1 A. Overall comparison of the number of CAZy genes related to plant polysaccharide degradation.
Paevar1 = Paecilomyces variotii, Talma1 = Talaromyces marneffei, Pensub1 = Penicillium marneffei, Aspwe1 = Aspergillus wentii, Aspgl1 = Aspergillus glaucus, Aspcl1 = Aspergillus clavatus,
Aspfu1 = Aspergillus fumigatus, Aspte1 = Aspergillus terreus, Aspor1 = Aspergillus oryzae, Aspnid1 = Aspergillus nidulans, Aspni7 = Aspergillus niger
LPMO = lytic polysaccharide monooxygenase, AXE = acetyl xylan esterase, FAE = feruloyl esterase, CDA = chitin deacetylase, PME = pectin methyl esterase, RGAE = rhamnogalacturonan acetyl esterase, GE = glucuronoyl esterase,
GMAE = galactomannan acetyl esterase, BGL = β-glucosidase, MND = β-mannosidase, LAC = β-galactosidase, BXL = β-xylosidase, EGL = endoglucanase, MAN = endomannanase, CBH = cellobiohydrolase, XLN = endoxylanase,
XEG = xyloglucan active endoglucanase, AMY = α-amylase, AGD = α-glucosidase, GLA = glucoamylase, AGL = α-galactosidase, PGA = endopolygalacturonase, PGX = exopolygalacturonase, RHG = endorhamnogalacturonase,
RGX = exorhamnogalacturonase, XGH = xylogalacturonase, AFC = α-fucosidase, XBH = xylobiohydrolase, AXL = α-xylosidase, SUC = invertase/β-fructofuranosidase, INU = endoinulinase, INX = exoinulinase, ABN = endoarabinanase,
ABF = α-arabinofuranosidase, BXL = β-xylosidase, GAL = endogalactanase, AXH = arabinoxylan arabinofuranohydrolase, AGU = α-glucuronidase, RHA = α-rhamnosidase, UGH = unsaturated galacturonan hydrolase,
ABX = exoarabinanase, URGH = unsaturated rhamnogalacturonan hydrolase, AMG = amylo-α-1,6-glucosidase, PLY = pectate lyase, PEL = pectin lyase, RGL = rhamnogalacturonan lyase
Orange indicates CAZy family specific reduced gene numbers. Green indicates increased gene numbers.
CAZy family	Putative substrate	Enzyme code	Paevar1	Talma1	PenchWisc1_1	Pensub1	Aspwe1	Aspgl1	Aspcl1	Aspfu1	Aspte1	Aspor1	Aspnid1	Aspni7	Description
AA9	(hemi-)cellulose	LPMO	1	1	4	8	8	4	7	7	12	8	10	7	Auxiliary Activity Family 9
AA13	starch	LPMO	0	0	2	1	0	0	2	0	2	1	2	0	Auxiliary Activity Family 13
CE1	xylan/pectin	AXE/FAE	2	2	2	4	2	2	5	3	4	4	3	2	Carbohydrate Esterase Family 1
CE3	xylan	AXE	2	1	3	2	2	2	0	1	3	2	5	0	Carbohydrate Esterase Family 3
CE4	xylan/chitin	AXE/CDA	4	5	5	7	5	3	4	4	3	3	7	4	Carbohydrate Esterase Family 4
CE5	xylan/cutin	AXE/cutinase	1	3	5	7	8	2	3	5	8	5	4	5	Carbohydrate Esterase Family 5
CE8	pectin	PME	0	3	2	10	2	0	7	7	1	5	3	3	Carbohydrate Esterase Family 8
CE12	pectin	RGAE	0	1	2	2	2	1	1	3	2	4	2	2	Carbohydrate Esterase Family 12
CE15	xylan	GE	0	0	1	0	0	0	1	1	1	0	0	0	Carbohydrate Esterase Family 15
CE16	xylan/mannan	AXE/GMAE	3	3	2	5	3	2	3	4	5	3	4	4	Carbohydrate Esterase Family 16
GH1	cellulose	BGL	0	3	3	6	3	1	4	5	3	3	4	3	Glycoside Hydrolase Family 1
GH2	mannan/pectin	MND/LAC	3	6	6	11	5	5	3	6	10	7	10	6	Glycoside Hydrolase Family 2
GH3	cellulose/xylan	BGL/BXL	7	14	18	25	16	15	12	19	21	23	21	19	Glycoside Hydrolase Family 3
GH5_4	cellulose	EGL	0	0	1	1	0	0	0	1	1	1	1	0	Glycoside Hydrolase Family 5 / Subf 4
GH5_5	cellulose	EGL	0	1	3	5	2	1	3	4	3	2	2	3	Glycoside Hydrolase Family 5 / Subf 5
GH5_7	mannan	MAN	0	1	3	2	1	0	2	2	3	2	6	1	Glycoside Hydrolase Family 5 / Subf 7
GH5_22	xylan	BXL	0	0	1	2	1	0	1	1	2	1	0	0	Glycoside Hydrolase Family 5 / Subf 22
GH5_31	mannan	MAN	0	0	0	1	0	0	0	0	1	0	0	0	Glycoside Hydrolase Family 5 / Subf 31
GH6	cellulose	CBH	0	1	1	2	1	0	2	1	2	1	2	2	Glycoside Hydrolase Family 6
GH7	cellulose	CBH/EGL	0	2	2	4	3	1	4	4	4	3	3	2	Glycoside Hydrolase Family 7
GH10	xylan	XLN	0	1	3	3	4	2	2	4	4	4	3	2	Glycoside Hydrolase Family 10
GH11	xylan	XLN	1	3	1	7	1	0	3	3	2	4	2	3	Glycoside Hydrolase Family 11
GH12	xyloglucan	XEG	1	3	3	8	3	1	3	4	6	4	1	4	Glycoside Hydrolase Family 12
GH13_1	starch	AMY	4	3	5	5	3	1	6	5	5	5	6	5	Glycoside Hydrolase Family 13 / Subf 1
GH13_31	sucrose	sucrose isomerase	1	0	0	0	0	0	0	0	0	0	0	0	Glycoside Hydrolase Family 13 / Subf 13
GH13_40	starch	AGD	2	3	4	9	4	2	5	5	2	5	2	2	Glycoside Hydrolase Family 13 / Subf 40
GH13_5	starch	AMY	1	1	2	2	1	1	1	1	2	2	1	2	Glycoside Hydrolase Family 13 / Subf 5
GH15	starch	GLA	3	4	4	5	6	3	6	5	2	3	2	2	Glycoside Hydrolase Family 15
GH26	mannan	MAN	0	0	1	0	0	0	0	0	0	1	3	1	Glycoside Hydrolase Family 26
GH27	mannan	AGL	2	2	2	7	2	1	3	5	5	3	4	5	Glycoside Hydrolase Family 27
GH28	pectin	PGA/PGX/RHG/RGX/XGH	6	8	5	22	12	2	3	13	8	21	11	21	Glycoside Hydrolase Family 28
GH29	xyloglucan	AFC	0	0	0	4	1	0	0	0	2	0	0	1	Glycoside Hydrolase Family 29
GH30_7	xylan	XBH	0	2	0	3	0	0	1	0	1	0	0	0	Glycoside Hydrolase Family 30 / Subf 7
GH31	starch/xyloglucan	AGD/AXL	5	8	12	10	10	5	5	7	11	11	10	7	Glycoside Hydrolase Family 31
GH32	inulin	SUC/INU/INX	1	0	8	11	4	4	1	5	6	4	2	4	Glycoside Hydrolase Family 32
GH35	pectin	LAC	2	4	4	6	4	1	3	5	4	7	4	5	Glycoside Hydrolase Family 35
GH36	mannan	AGL	2	1	2	7	2	2	3	3	4	3	4	2	Glycoside Hydrolase Family 36
GH39	xylan	BXL	0	1	2	4	0	0	1	1	2	0	2	0	Glycoside Hydrolase Family 39
GH43	pectin/xylan	ABN/ABF/BXL	8	7	14	30	14	8	13	18	21	20	19	11	Glycoside Hydrolase Family 43
GH45	cellulose	EGL	0	2	0	1	0	0	0	1	0	0	1	0	Glycoside Hydrolase Family 45
GH51	pectin	ABF	2	1	3	6	3	2	3	2	4	3	2	4	Glycoside Hydrolase Family 51
GH53	pectin	GAL	1	1	1	1	1	1	0	1	1	1	1	1	Glycoside Hydrolase Family 53
GH54	pectin	ABF	0	4	1	4	0	0	1	1	1	1	1	1	Glycoside Hydrolase Family 54
GH62	xylan	AXH	0	2	1	4	1	0	2	2	3	2	2	1	Glycoside Hydrolase Family 62
GH67	xylan	AGU	1	2	1	4	0	1	1	1	2	1	1	1	Glycoside Hydrolase Family 67
GH74	xyloglucan	XEG	0	1	0	0	0	0	1	2	1	0	2	1	Glycoside Hydrolase Family 74
GH78	pectin	RHA	2	2	5	11	5	3	0	5	4	10	9	9	Glycoside Hydrolase Family 78
GH88	pectin	UGH	0	0	0	2	0	0	0	2	0	3	3	1	Glycoside Hydrolase Family 88
GH93	pectin	ABX	1	2	2	3	4	1	1	3	4	3	2	1	Glycoside Hydrolase Family 93
GH95	xyloglucan	AFC	0	1	1	2	1	0	1	2	3	3	3	2	Glycoside Hydrolase Family 95
GH105	pectin	URGH	0	4	2	3	2	3	3	3	2	4	4	2	Glycoside Hydrolase Family 105
GH115	xylan	AGU	0	0	0	3	1	0	1	1	2	4	1	0	Glycoside Hydrolase Family 115
GH131	cellulose	EGL	0	0	1	1	1	1	1	2	1	1	1	1	Glycoside Hydrolase Family 131
GH133	starch	AMG	1	1	1	1	1	0	1	1	1	1	1	1	Glycoside Hydrolase Family 133
GH134	mannan	MAN	0	0	3	1	1	0	2	1	1	2	4	0	Glycoside Hydrolase Family 134
PL1_2	pectin	PLY	0	0	1	0	0	0	0	1	1	2	3	0	Polysaccharide Lyase Family 1 / Subf 2
PL1_4	pectin	PEL	0	1	3	4	4	2	2	4	4	8	5	6	Polysaccharide Lyase Family 1 / Subf 4
PL1_7	pectin	PLY	0	1	1	1	1	1	0	1	2	2	2	1	Polysaccharide Lyase Family 1 / Subf 7
PL3_2	pectin	PLY	0	0	1	0	2	2	1	3	3	3	5	0	Polysaccharide Lyase Family 3 / Subf 2
PL4_1	pectin	RGL	0	0	2	1	1	1	1	1	1	1	2	1	Polysaccharide Lyase Family 4 / Subf 1
PL4_3	pectin	RGL	0	0	1	1	1	0	1	1	1	2	2	1	Polysaccharide Lyase Family 4 / Subf 3
PL4_5	pectin	RGL	0	0	0	1	1	0	0	1	1	1	0	0	Polysaccharide Lyase Family 4 / Subf 5
PL9_3	pectin	PLY	0	0	0	0	0	0	0	1	1	1	1	0	Polysaccharide Lyase Family 9 / Subf 3
PL11_2	pectin	RGL	0	0	0	0	0	0	0	0	0	0	1	0	Polysaccharide Lyase Family 11 / Subf 2
EXPN		expansin-like	4	6	4	7	4	2	4	6	4	4	2	2	Distantly related to plant expansins
Total			74	129	173	310	170	92	150	211	226	238	226	177

## Sheet: B cellulose
Dataset S1 B. Comparison of the number of CAZy genes related to cellulose degradation.
Paevar1 = Paecilomyces variotii, Talma1 = Talaromyces marneffei, Pensub1 = Penicillium marneffei, Aspwe1 = Aspergillus wentii, Aspgl1 = Aspergillus glaucus, Aspcl1 = Aspergillus clavatus,
Aspfu1 = Aspergillus fumigatus, Aspte1 = Aspergillus terreus, Aspor1 = Aspergillus oryzae, Aspnid1 = Aspergillus nidulans, Aspni7 = Aspergillus niger
LPMO = lytic polysaccharide monooxygenase, BGL = β-glucosidase, BXL = β-xylosidase, EGL = endoglucanase, CBH = cellobiohydrolase
Orange indicates CAZy family specific reduced gene numbers. Yellow indicates total reduced gene numbers.
CAZy family	Putative substrate	Enzyme code	Paevar1	Talma1	PenchWisc1_1	Pensub1	Aspwe1	Aspgl1	Aspcl1	Aspfu1	Aspte1	Aspor1	Aspnid1	Aspni7	Description
AA9	(hemi-)cellulose	LPMO	1	1	4	8	8	4	7	7	12	8	10	7	Auxiliary Activity Family 9
GH1	cellulose	BGL	0	3	3	6	3	1	4	5	3	3	4	3	Glycoside Hydrolase Family 1
GH3	cellulose/xylan	BGL/BXL	7	14	18	25	16	15	12	19	21	23	21	19	Glycoside Hydrolase Family 3
GH5_4	cellulose	EGL	0	0	1	1	0	0	0	1	1	1	1	0	Glycoside Hydrolase Family 5 / Subf 4
GH5_5	cellulose	EGL	0	1	3	5	2	1	3	4	3	2	2	3	Glycoside Hydrolase Family 5 / Subf 5
GH6	cellulose	CBH	0	1	1	2	1	0	2	1	2	1	2	2	Glycoside Hydrolase Family 6
GH7	cellulose	CBH/EGL	0	2	2	4	3	1	4	4	4	3	3	2	Glycoside Hydrolase Family 7
GH45	cellulose	EGL	0	2	0	1	0	0	0	1	0	0	1	0	Glycoside Hydrolase Family 45
GH131	cellulose	EGL	0	0	1	1	1	1	1	2	1	1	1	1	Glycoside Hydrolase Family 131
			8	24	33	53	34	23	33	44	47	42	45	37

## Sheet: C xylan
Dataset S1 C. Comparison of the number of CAZy genes related to xylan degradation.
Paevar1 = Paecilomyces variotii, Talma1 = Talaromyces marneffei, Pensub1 = Penicillium marneffei, Aspwe1 = Aspergillus wentii, Aspgl1 = Aspergillus glaucus, Aspcl1 = Aspergillus clavatus,
Aspfu1 = Aspergillus fumigatus, Aspte1 = Aspergillus terreus, Aspor1 = Aspergillus oryzae, Aspnid1 = Aspergillus nidulans, Aspni7 = Aspergillus niger
LPMO = lytic polysaccharide monooxygenase, AXE = acetyl xylan esterase, FAE = feruloyl esterase, CDA = chitin deacetylase, GE = glucuronoyl esterase, GMAE = galactomannan acetyl esterase, BGL = β-glucosidase
BXL = β-xylosidase, XLN = endoxylanase, XBH = xylobiohydrolase, ABN = endoarabinanase, ABF = α-arabinofuranosidase, AXH = arabinoxylan arabinofuranohydrolase, AGU = α-glucuronidase
Orange indicates CAZy family specific reduced gene numbers. Yellow indicates total reduced gene numbers.
CAZy family	Putative substrate	Enzyme code	Paevar1	Talma1	PenchWisc1_1	Pensub1	Aspwe1	Aspgl1	Aspcl1	Aspfu1	Aspte1	Aspor1	Aspnid1	Aspni7	Description
AA9	(hemi-)cellulose	LPMO	1	1	4	8	8	4	7	7	12	8	10	7	Auxiliary Activity Family 9
CE1	xylan/pectin	AXE/FAE	2	2	2	4	2	2	5	3	4	4	3	2	Carbohydrate Esterase Family 1
CE3	xylan	AXE	2	1	3	2	2	2	0	1	3	2	5	0	Carbohydrate Esterase Family 3
CE4	xylan/chitin	AXE/CDA	4	5	5	7	5	3	4	4	3	3	7	4	Carbohydrate Esterase Family 4
CE5	xylan/cutin	AXE/cutinase	1	3	5	7	8	2	3	5	8	5	4	5	Carbohydrate Esterase Family 5
CE15	xylan	GE	0	0	1	0	0	0	1	1	1	0	0	0	Carbohydrate Esterase Family 15
CE16	xylan/mannan	AXE/GMAE	3	3	2	5	3	2	3	4	5	3	4	4	Carbohydrate Esterase Family 16
GH3	cellulose/xylan	BGL/BXL	7	14	18	25	16	15	12	19	21	23	21	19	Glycoside Hydrolase Family 3
GH5_22	xylan	BXL	0	0	1	2	1	0	1	1	2	1	0	0	Glycoside Hydrolase Family 5 / Subf 22
GH10	xylan	XLN	0	1	3	3	4	2	2	4	4	4	3	2	Glycoside Hydrolase Family 10
GH11	xylan	XLN	1	3	1	7	1	0	3	3	2	4	2	3	Glycoside Hydrolase Family 11
GH30_7	xylan	XBH	0	2	0	3	0	0	1	0	1	0	0	0	Glycoside Hydrolase Family 30 / Subf 7
GH39	xylan	BXL	0	1	2	4	0	0	1	1	2	0	2	0	Glycoside Hydrolase Family 39
GH43	pectin/xylan	ABN/ABF/BXL	8	7	14	30	14	8	13	18	21	20	19	11	Glycoside Hydrolase Family 43
GH62	xylan	AXH	0	2	1	4	1	0	2	2	3	2	2	1	Glycoside Hydrolase Family 62
GH67	xylan	AGU	1	2	1	4	0	1	1	1	2	1	1	1	Glycoside Hydrolase Family 67
GH115	xylan	AGU	0	0	0	3	1	0	1	1	2	4	1	0	Glycoside Hydrolase Family 115
			30	47	63	118	66	41	60	75	96	84	84	59

## Sheet: D inulin_sucrose
Dataset S1 D. Comparison of the number of CAZy genes related to inulin and sucrose degradation.
Paevar1 = Paecilomyces variotii, Talma1 = Talaromyces marneffei, Pensub1 = Penicillium marneffei, Aspwe1 = Aspergillus wentii, Aspgl1 = Aspergillus glaucus, Aspcl1 = Aspergillus clavatus,
Aspfu1 = Aspergillus fumigatus, Aspte1 = Aspergillus terreus, Aspor1 = Aspergillus oryzae, Aspnid1 = Aspergillus nidulans, Aspni7 = Aspergillus niger
SUC = invertase/β-fructofuranosidase, INU = endoinulinase, INX = exoinulinase
Orange indicates CAZy family specific reduced gene numbers. Green indicates increased gene numbers.
CAZy family	Putative substrate	Enzyme code	Paevar1	Talma1	PenchWisc1_1	Pensub1	Aspwe1	Aspgl1	Aspcl1	Aspfu1	Aspte1	Aspor1	Aspnid1	Aspni7	Description
GH13_31	sucrose	sucrose isomerase	1	0	0	0	0	0	0	0	0	0	0	0	Glycoside Hydrolase Family 13_31
GH32	inulin	SUC/INU/INX	1	0	8	11	4	4	1	5	6	4	2	4	Glycoside Hydrolase Family 32

## Sheet: E mannan
Dataset S1 E. Comparison of the number of CAZy genes related to mannan degradation.
Paevar1 = Paecilomyces variotii, Talma1 = Talaromyces marneffei, Pensub1 = Penicillium marneffei, Aspwe1 = Aspergillus wentii, Aspgl1 = Aspergillus glaucus, Aspcl1 = Aspergillus clavatus,
Aspfu1 = Aspergillus fumigatus, Aspte1 = Aspergillus terreus, Aspor1 = Aspergillus oryzae, Aspnid1 = Aspergillus nidulans, Aspni7 = Aspergillus niger
AXE = acetyl xylan esterase, GMA = galactomannan acetyul esterase, MND = β-mannosidase, LAC = β-galactosidase, MAN = endomannanase, AGL = α-galactosidase
Orange indicates CAZy family specific reduced gene numbers. Yellow indicates total reduced gene numbers.
CAZy family	Putative substrate	Enzyme code	Paevar1	Talma1	PenchWisc1_1	Pensub1	Aspwe1	Aspgl1	Aspcl1	Aspfu1	Aspte1	Aspor1	Aspnid1	Aspni7	Description
CE16	xylan/mannan	AXE/GMA	3	3	2	5	3	2	3	4	5	3	4	4	Carbohydrate Esterase Family 16
GH2	mannan/pectin	MND/LAC	3	6	6	11	5	5	3	6	10	7	10	6	Glycoside Hydrolase Family 2
GH5_7	mannan	MAN	0	1	3	2	1	0	2	2	3	2	6	1	Glycoside Hydrolase Family 5 / Subf 7
GH5_31	mannan	MAN	0	0	0	1	0	0	0	0	1	0	0	0	Glycoside Hydrolase Family 5 / Subf 31
GH26	mannan	MAN	0	0	1	0	0	0	0	0	0	1	3	1	Glycoside Hydrolase Family 26
GH27	mannan	AGL	2	2	2	7	2	1	3	5	5	3	4	5	Glycoside Hydrolase Family 27
GH36	mannan	AGL	2	1	2	7	2	2	3	3	4	3	4	2	Glycoside Hydrolase Family 36
GH134	mannan	MAN	0	0	3	1	1	0	2	1	1	2	4	0	Glycoside Hydrolase Family 134
			10	13	19	34	14	10	16	21	29	21	35	19

## Sheet: F pectin
Dataset S1 F. Comparison of the number of CAZy genes related to pectin degradation.
Paevar1 = Paecilomyces variotii, Talma1 = Talaromyces marneffei, Pensub1 = Penicillium marneffei, Aspwe1 = Aspergillus wentii, Aspgl1 = Aspergillus glaucus, Aspcl1 = Aspergillus clavatus,
Aspfu1 = Aspergillus fumigatus, Aspte1 = Aspergillus terreus, Aspor1 = Aspergillus oryzae, Aspnid1 = Aspergillus nidulans, Aspni7 = Aspergillus niger
PME = pectin methyl esterase, RGAE = rhamnogalacturonan acetyl esterase, MND = β-mannosidase, LAC = β-galactosidase, PGA = endopolygalacturonase, PGX = exopolygalacturonase, RHG = endorhamnogalacturonase,
RGX = exorhamnogalacturonase, XGH = xylogalacturonase, ABN = endoarabinanase, ABF = α-arabinofuranosidase, BXL = β-xylosidase, GAL = endogalactanase, RHA = α-rhamnosidase, UGH = unsaturated galacturonan hydrolase,
ABX = exoarabinanase, URGH = unsaturated rhamnogalacturonan hydrolase, PLY = pectate lyase, PEL = pectin lyase, RGL = rhamnogalacturonan lyase
Orange indicates CAZy family specific reduced gene numbers. Yellow indicates total reduced gene numbers.
CAZy family	Putative substrate	Enzyme code	Paevar1	Talma1	PenchWisc1_1	Pensub1	Aspwe1	Aspgl1	Aspcl1	Aspfu1	Aspte1	Aspor1	Aspnid1	Aspni7	Description
CE8	pectin	PME	0	3	2	10	2	0	7	7	1	5	3	3	Carbohydrate Esterase Family 8
CE12	pectin	RGAE	0	1	2	2	2	1	1	3	2	4	2	2	Carbohydrate Esterase Family 12
GH2	mannan/pectin	MND/LAC	3	6	6	11	5	5	3	6	10	7	10	6	Glycoside Hydrolase Family 2
GH28	pectin	PGA/PGX/RHG/RGX/XGH	6	8	5	22	12	2	3	13	8	21	11	21	Glycoside Hydrolase Family 28
GH35	pectin	LAC	2	4	4	6	4	1	3	5	4	7	4	5	Glycoside Hydrolase Family 35
GH43	pectin/xylan	ABN/ABF/BXL	8	7	14	30	14	8	13	18	21	20	19	11	Glycoside Hydrolase Family 43
GH51	pectin	ABF	2	1	3	6	3	2	3	2	4	3	2	4	Glycoside Hydrolase Family 51
GH53	pectin	GAL	1	1	1	1	1	1	0	1	1	1	1	1	Glycoside Hydrolase Family 53
GH54	pectin	ABF	0	4	1	4	0	0	1	1	1	1	1	1	Glycoside Hydrolase Family 54
GH78	pectin	RHA	2	2	5	11	5	3	0	5	4	10	9	9	Glycoside Hydrolase Family 78
GH88	pectin	UGH	0	0	0	2	0	0	0	2	0	3	3	1	Glycoside Hydrolase Family 88
GH93	pectin	ABX	1	2	2	3	4	1	1	3	4	3	2	1	Glycoside Hydrolase Family 93
GH105	pectin	URGH	0	4	2	3	2	3	3	3	2	4	4	2	Glycoside Hydrolase Family 105
PL1_2	pectin	PLY	0	0	1	0	0	0	0	1	1	2	3	0	Polysaccharide Lyase Family 1 / Subf 2
PL1_4	pectin	PEL	0	1	3	4	4	2	2	4	4	8	5	6	Polysaccharide Lyase Family 1 / Subf 4
PL1_7	pectin	PLY	0	1	1	1	1	1	0	1	2	2	2	1	Polysaccharide Lyase Family 1 / Subf 7
PL3_2	pectin	PLY	0	0	1	0	2	2	1	3	3	3	5	0	Polysaccharide Lyase Family 3 / Subf 2
PL4_1	pectin	RGL	0	0	2	1	1	1	1	1	1	1	2	1	Polysaccharide Lyase Family 4 / Subf 1
PL4_3	pectin	RGL	0	0	1	1	1	0	1	1	1	2	2	1	Polysaccharide Lyase Family 4 / Subf 3
PL4_5	pectin	RGL	0	0	0	1	1	0	0	1	1	1	0	0	Polysaccharide Lyase Family 4 / Subf 5
PL9_3	pectin	PLY	0	0	0	0	0	0	0	1	1	1	1	0	Polysaccharide Lyase Family 9 / Subf 3
PL11_2	pectin	RGL	0	0	0	0	0	0	0	0	0	0	1	0	Polysaccharide Lyase Family 11 / Subf 2
			25	45	56	119	64	33	43	82	76	109	92	76

## Sheet: G starch
Dataset S1 G. Comparison of the number of CAZy genes related to starch degradation.
Paevar1 = Paecilomyces variotii, Talma1 = Talaromyces marneffei, Pensub1 = Penicillium marneffei, Aspwe1 = Aspergillus wentii, Aspgl1 = Aspergillus glaucus, Aspcl1 = Aspergillus clavatus,
Aspfu1 = Aspergillus fumigatus, Aspte1 = Aspergillus terreus, Aspor1 = Aspergillus oryzae, Aspnid1 = Aspergillus nidulans, Aspni7 = Aspergillus niger
LPMO = lytic polysaccharide monooxygenase, AMY = α-amylase, AGD = α-glucosidase, AMG = amylo-α-1,6-glucosidase, GLA = glucoamylase, AXL = α-xylosidase
Orange indicates CAZy family specific reduced gene numbers. Yellow indicates total reduced gene numbers.
CAZy family	Putative substrate	Enzyme code	Paevar1	Talma1	PenchWisc1_1	Pensub1	Aspwe1	Aspgl1	Aspcl1	Aspfu1	Aspte1	Aspor1	Aspnid1	Aspni7	Description
AA13	starch	LPMO	0	0	2	1	0	0	2	0	2	1	2	0	Auxiliary Activity Family 13
GH13_1	starch	AMY	4	3	5	5	3	1	6	5	5	5	6	5	Glycoside Hydrolase Family 13 / Subf 1
GH13_5	starch	AMY	1	1	2	2	1	1	1	1	2	2	1	2	Glycoside Hydrolase Family 13 / Subf 5
GH13_40	starch	AGD	2	3	4	9	4	2	5	5	2	5	2	2	Glycoside Hydrolase Family 13 / Subf 40
GH15	starch	GLA	3	4	4	5	6	3	6	5	2	3	2	2	Glycoside Hydrolase Family 15
GH31	starch/xyloglucan	AGD/AXL	5	8	12	10	10	5	5	7	11	11	10	7	Glycoside Hydrolase Family 31
GH133	starch	AMG	1	1	1	1	1	0	1	1	1	1	1	1	Glycoside Hydrolase Family 133
			16	20	30	33	25	12	26	24	25	28	24	19

## Sheet: H xyloglucan
Dataset S1 H. Comparison of the number of CAZy genes related to xyloglucan degradation.
Paevar1 = Paecilomyces variotii, Talma1 = Talaromyces marneffei, Pensub1 = Penicillium marneffei, Aspwe1 = Aspergillus wentii, Aspgl1 = Aspergillus glaucus, Aspcl1 = Aspergillus clavatus,
Aspfu1 = Aspergillus fumigatus, Aspte1 = Aspergillus terreus, Aspor1 = Aspergillus oryzae, Aspnid1 = Aspergillus nidulans, Aspni7 = Aspergillus niger
AGD = α-glucosidase, AXL = α-xylosidase, XEG = xyloglucan active endoglucanase, AFC = α-fucosidase
Orange indicates CAZy family specific reduced gene numbers. Yellow indicates total reduced gene numbers.
CAZy family	Putative substrate	Enzyme code	Paevar1	Talma1	Pensub1	PenchWisc1_1	Aspwe1	Aspgl1	Aspcl1	Aspfu1	Aspte1	Aspor1	Aspnid1	Aspni7	Description
GH12	xyloglucan	XEG	1	3	8	3	3	1	3	4	6	4	1	4	Glycoside Hydrolase Family 12
GH29	xyloglucan	AFC	0	0	4	0	1	0	0	0	2	0	0	1	Glycoside Hydrolase Family 29
GH31	starch/xyloglucan	AGD/AXL	5	8	10	12	10	5	5	7	11	11	10	7	Glycoside Hydrolase Family 31
GH74	xyloglucan	XEG	0	1	0	0	0	0	1	2	1	0	2	1	Glycoside Hydrolase Family 74
GH95	xyloglucan	AFC	0	1	2	1	1	0	1	2	3	3	3	2	Glycoside Hydrolase Family 95
Total			6	13	24	16	15	6	10	15	23	18	16	15
